# Supplementary material for: Genome-Wide Characterization of the HSP20 Gene Family Identifies Potential Members Involved in Temperature Stress Response in Apple
Source: Front Genet. 2020 Nov 6;11:609184. doi: 10.3389/fgene.2020.609184 (PMC7678413; doi:10.3389/fgene.2020.609184)
Supplement: Supplementary Table 1 — qRT-PCR primers used in this study. [file Table_1.XLSX]

## Sheet: Sheet1
Table S1. qRT-PCR primers used in this study
Gene name	Sequence ID	F/R(Primer)	Sequence (5'-3')
HSP20-2	MD01G1144400	Forward	GGACATCTGGGACCCATTCG
		Reverse	TCCTCCACCTCCACTTTCACC
HSP20-3	MD03G1081800	Forward	AGTTCGGCTGTGGACATTTCTC
		Reverse	TTGATTTCGTGTTCGTCGTCTTT
HSP20-5	MD05G1240300	Forward	AATCAACGAGCGGCGAGGCA
		Reverse	ACGTGGGCGTTTCGGGTCTC
HSP20-7	MD01G1144400	Forward	TTAAGTTGCCTGAGAACGTGGAT
		Reverse	TGCTTGGGCTCGCTACTCTT
HSP20-8	MD03G1081800	Forward	CAACCCAACTTTGCTCCTTTC
		Reverse	TCCAGCTTCACGTCCTCTTTT
HSP20-10	MD05G1240300	Forward	GACAACCCATTTCTGGCAGGGCTAC
		Reverse	TCCTCGCTCCGCCGTCTTCA
HSP20-12	MD07G1210400	Forward	GAGGAGCAGCGGCAAGTTCG
		Reverse	TCTTTCGGCACAGTCACAGTCAGC
HSP20-13	MD07G1210800	Forward	GGACCCGTTTGAGGGCTTGG
		Reverse	CCCGTCCTCCACCTCCACTTTC
HSP20-14	MD07G1298000	Forward	CACCACCCGTTCCGCTCACTCT
		Reverse	TCCTCCACCTCAACCTTCACCTCC
HSP20-15	MD08G1068200	Forward	ATCTCGGTGGAGCACAACAACATCC
		Reverse	CCTTCAGCACGCCGTTCTTCATCT
HSP20-16	MD07G1210400	Forward	CATTGGCTTTGTCTTCTTCGTCA
		Reverse	CCACATCAGTCCCTTGGTTGC
HSP20-17	MD07G1210800	Forward	GGTTTGGATGCCCCACTCTTC
		Reverse	GGAGTTCGGGTACTCCTTGACGT
HSP20-18	MD07G1298000	Forward	CGCCGAGAAATCCTTCAACGC
		Reverse	TGTCGTCCTCCACCTGGACCTT
HSP20-19	MD08G1068200	Forward	GGTCCAGGTGGAGGACGACAAT
		Reverse	GGCAAACAGCAGAAATCGCATC
HSP20-22	MD08G1068800	Forward	ATGCGGTGAAGTATTTGAAGATGGA
		Reverse	GACCTGAATGGTCTTGGCCCTC
HSP20-23	MD09G1271100	Forward	TTCTCGAACAGACTCCCTTCACC
		Reverse	CCACCTCTATCTTCACGCCCTC
HSP20-24	MD08G1068800	Forward	GGAAGGCGGGAAAGAAAGAG
		Reverse	TTGGGACAACAATAGTGAGAACAC
HSP20-25	MD09G1271100	Forward	AGGTTGCCGGAGAACGTAGA
		Reverse	CTTGCTTGGGCTGGCTATTC
HSP20-27	MD10G1319400	Forward	ATCCCTGCCATCCATCCTTA
		Reverse	TACACTGAGTCCTCCACTTCTACTTT
HSP20-28	MD11G1088300	Forward	CCTCAATCTGTGGGACCCTTTC
		Reverse	TCTTCCACCTCCACCTTCACCT
HSP20-29	MD13G1108500	Forward	CCTCAATCTGTGGGACCCTTTC
		Reverse	TCTTCCACCTCCACCTTCACCT
HSP20-30	MD11G1087100	Forward	CCTCAATCTGTGGGACCCTTTC
		Reverse	TCTTCCACCTCCACCTTCACCT
HSP20-31	MD11G1089300	Forward	TGATGGACGACCCGTTTGCC
		Reverse	CGGCCTTCACAACCAGCATTT
HSP20-35	MD15G1053800	Forward	AAGGTCCAGGTGGAGGACGACA
		Reverse	GGCAAACAGCAGAAATCGCATC
HSP20-36	MD16G1108600	Forward	ACAGACTCCCTTCACCGTCCCA
		Reverse	GCACCCTGTTCTCCTCCACCTC
HSP20-37	MD17G1151000	Forward	ACCCATTGGCCTACTCTGGC
		Reverse	ACACCTTCACGTCCTCTTTCGT
HSP20-38	MD15G1053800	Forward	CTGGAAGGAAACCCTAGACGC
		Reverse	CGTTCGACACGGTGAAACCTA
HSP20-39	MD16G1108600	Forward	AAGCTCATGTTTCCGTCTCGG
		Reverse	AGTGTTCTCGTCTTCAACCGTCA
HSP20-40	MD17G1151000	Forward	AAAGGTCGAGGTTGTTCCCTA
		Reverse	GTTGTCAAGCAGCCTGTTTATGT
Actin		Forward	GGATTTGCTGGTGATGATGCT
		Reverse	AGTTGCTCACTATGCCGTGC
