# Supplementary material for: Genome-Wide Characterization of the HSP20 Gene Family Identifies Potential Members Involved in Temperature Stress Response in Apple
Source: Front Genet. 2020 Nov 6;11:609184. doi: 10.3389/fgene.2020.609184 (PMC7678413; doi:10.3389/fgene.2020.609184)
Supplement: Supplementary Table 3 — Information of HSP20 genes from apple, rice and Arabidopsis. [file Table_3.XLSX]

## Sheet: Sheet1
Table S3. Information of HSP20 genes from apple, rice and Arabidopsis
Apple			Rice			Arabidopsis
Gene name	Gene ID	Subfamily	Gene name	Gene ID	Subfamily	Gene name	Gene ID	Subfamily
HSP20-1	MD00G1181700	CⅡ	OsHsp20-1-CI	LOC_Os01g04340	CⅠ	AtHsp17.4-CI	At3g46230	CⅠ
HSP20-2	MD01G1144400	CⅠ	OsHsp20-2-CI	LOC_Os01g04350	CⅠ	AtHsp17.6C-CI	At1g53540	CⅠ
HSP20-3	MD01G1227600	P	OsHsp20-3-CI	LOC_Os01g04360	CⅠ	AtHsp18.1-CI	At5g59720	CⅠ
HSP20-4	MD02G1259500	Unclassified	OsHsp20-4-CI	LOC_Os01g04370	CⅠ	AtHsp17.6A-CI	At1g59860	CⅠ
HSP20-5	MD03G1081800	CⅣ	OsHsp20-5-CI	LOC_Os01g04380	CⅠ	AtHsp17.8-CI	At1g07400	CⅠ
HSP20-6	MD04G1140600	CⅠ	OsHsp20-6-CII	LOC_Os01g08860	CⅡ	AtHsp17.6B-CI	At2g29500	CⅠ
HSP20-7	MD05G1183400	ER	OsHsp20-9-CI	LOC_Os02g03570	CⅠ	AtHsp17.6-CII	At5g12020	CⅡ
HSP20-8	MD05G1240300	ER	OsHsp20-10-MII	LOC_Os02g10710	MⅡ	AtHsp17.7-CII	At5g12030	CⅡ
HSP20-9	MD05G1343700	CⅤ	OsHsp20-11-CII	LOC_Os02g12610	CⅡ	AtHsp17.4-CIII	At1g54050	CⅢ
HSP20-10	MD06G1060300	MⅠ	OsHsp20-15-CIII	LOC_Os02g54140	CⅢ	AtHsp15.4-CV	At4g21870	CⅤ
HSP20-11	MD06G1188500	Unclassified	OsHsp20-17-P	LOC_Os03g14180	P	AtHsp21.7-CVI	At5g54660	CⅥ
HSP20-12	MD07G1210400	CⅠ	OsHsp20-18-CI	LOC_Os03g15960	CⅠ	AtHsp14.7-CVII	At5g47600	CⅦ
HSP20-13	MD07G1210700	CⅠ	OsHsp20-19-CI	LOC_Os03g16020	CⅠ	AtHsp23.5-MI	At5g51440	MⅠ
HSP20-14	MD07G1210800	CⅠ	OsHsp20-20-CI	LOC_Os03g16030	CⅠ	AtHsp23.6-MI	At4g25200	MⅠ
HSP20-15	MD07G1253800	MⅠ	OsHsp20-21-CI	LOC_Os03g16040	CⅠ	AtHsp26.5-MII	At1g52560	MⅡ
HSP20-16	MD07G1298000	P	OsHsp20-25-ER	LOC_Os04g36750	ER	AtHsp22.0-ER	At4g10250	ER
HSP20-17	MD08G1068000	CⅡ	OsHsp20-30-Po	LOC_Os06g14240	Po	AtHsp15.7-Po	At5g37670	Po
HSP20-18	MD08G1068200	CⅡ	OsHsp20-31-CIII	LOC_Os06g41730	CⅢ	AtHsp25.3-P	At4g27670	P
HSP20-19	MD08G1068300	CⅡ	OsHsp20-32-CV	LOC_Os07g33350	CⅤ	AtHsp18.5-CIV	At2g19310	CⅣ
HSP20-20	MD08G1068500	CⅡ	OsHsp20-33-P	LOC_Os09g17660	P
HSP20-21	MD08G1068700	CⅡ	OsHsp20-35-P	LOC_Os10g07210	P
HSP20-22	MD08G1068800	CⅡ	OsHsp20-38-ER	LOC_Os11g13980	ER
HSP20-23	MD08G1249100	ER
HSP20-24	MD09G1271100	Po
HSP20-25	MD10G1171200	ER
HSP20-26	MD10G1218300	ER
HSP20-27	MD10G1319400	CⅤ
HSP20-28	MD11G1087100	CⅠ
HSP20-29	MD11G1088300	CⅠ
HSP20-30	MD11G1089300	CⅠ
HSP20-31	MD13G1108500	P
HSP20-32	MD13G1120200	MⅠ
HSP20-33	MD15G1053500	CⅡ
HSP20-34	MD15G1053600	CⅡ
HSP20-35	MD15G1053800	CⅡ
HSP20-36	MD15G1443700	ER
HSP20-37	MD16G1108600	P
HSP20-38	MD17G1020300	CⅠ
HSP20-39	MD17G1151000	CⅢ
HSP20-40	MD17G1209800	MⅡ
HSP20-41	MD17G1269200	Po
