# Supplementary material for: Genome-Wide Characterization of the HSP20 Gene Family Identifies Potential Members Involved in Temperature Stress Response in Apple
Source: Front Genet. 2020 Nov 6;11:609184. doi: 10.3389/fgene.2020.609184 (PMC7678413; doi:10.3389/fgene.2020.609184)
Supplement: Supplementary Table 5 — Tandem and segmental duplicated HSP20 gene pairs within apple genome. [file Table_5.XLSX]

## Sheet: Sheet1
Table S5.Tandem and segmental duplicated HSP20 gene pairs within apple genome
Region1	Region2	Locus (bp)		Gene name
Chr	Chr	Gene1	Gene2	Gene1	Gene2
1	4	25475100-25479690	22893411-22893881	HSP20-2	HSP20-6
1	7	25475100-25479690	28942672-28943139	HSP20-2	HSP20-12
1	7	31728955-31730100	35766162-35768343	HSP20-3	HSP20-16
1	11	25475100-25479690	7365514-7366036	HSP20-2	HSP20-29
3	7	6580874-6581326	28970024-28970494	HSP20-5	HSP20-14
3	11	6580874-6581326	7421465-7421947	HSP20-5	HSP20-30
4	7	22893411-22893881	28942672-28943139	HSP20-6	HSP20-12
4	11	22893411-22893881	7365514-7366036	HSP20-6	HSP20-29
5	10	37103604-37104083	31639809-31640195	HSP20-8	HSP20-26
5	10	46361886-46362915	40169759-40170934	HSP20-9	HSP20-27
5	10	31196823-31197443	26409043-26409660	HSP20-7	HSP20-25
7	11	28942672-28943139	7365514-7366036	HSP20-12	HSP20-29
7	7	28969132-28969626	28970024-28970494	HSP20-13	HSP20-14
8	8	5414896-5415389	5433838-5434323	HSP20-18	HSP20-19
8	8	5470111-5470842	5474013-5474495	HSP20-21	HSP20-22
8	15	31349994-31350611	54408605-54409228	HSP20-23	HSP20-36
8	15	5433838-5434323	3675367-3676018	HSP20-19	HSP20-35
8	15	5449001-5449663	3662890-3663356	HSP20-20	HSP20-34
8	15	5474013-5474495	3658892-3659347	HSP20-22	HSP20-33
9	17	34531591-34533232	32927931-32928852	HSP20-24	HSP20-41
13	16	7793385-7800082	7581626-7584321	HSP20-31	HSP20-37
