# Supplementary material for: Genome-Wide Characterization of the HSP20 Gene Family Identifies Potential Members Involved in Temperature Stress Response in Apple
Source: Front Genet. 2020 Nov 6;11:609184. doi: 10.3389/fgene.2020.609184 (PMC7678413; doi:10.3389/fgene.2020.609184)
Supplement: Supplementary Table 6 — Expression levels for selected apple HSP20 genes under heat and cold stress. [file Table_6.XLSX]

## Sheet: Sheet1
Table S6. Expression levels for selected apple HSP20genes under heat and cold stress
Gene name	Gene ID	Values
		0 h		4 h		8 h		12 h		24h
		heat	cold	heat	cold	heat	cold	heat	cold	heat	cold
HSP20-2	MD01G1144400	1.00011	1.00011	716.965	9.31995	105.524	3.6017	137.956	1.36496	52.198	3.82987
HSP20-3	MD01G1227600	1	1	416.344	33.6176	26.3532	12.5589	33.6674	3.41399	55.9465	33.0299
HSP20-5	MD03G1081800	1.00235	1.00235	136.041	2.28793	67.0587	0.875553	24.5232	2.61246	16.5797	1.82366
HSP20-7	MD05G1183400	1.34517	1.34517	7.18758	0.0377593	0.595789	0.00499712	0.718776	0.0034825	1.47469	0.00488665
HSP20-8	MD05G1240300	1.00008	1.00008	1030.07	6.51346	188.331	0.359112	375.217	0.281312	633.165	0.296044
HSP20-10	MD06G1060300	1.00109	1.00109	131.925	3.13783	45.1113	3.45737	38.5456	3.78745	55.1815	3.53168
HSP20-12	MD07G1210400	1.00907	1.00907	769.771	30.7511	95.0655	11.5703	177.503	23.1869	329.042	14.2285
HSP20-13	MD07G1210700	1.04278	1.04278	1464.01	18.5473	147.555	8.68311	195.682	4.26529	345.882	12.9069
HSP20-14	MD07G1210800	1.02369	1.02369	26.1423	1.05592	23.3778	0.316538	11.5706	0.846915	0.302633	0.282053
HSP20-15	MD07G1253800	1.00861	1.00861	300.549	10.7415	137.355	8.14595	113.996	13.2835	187.673	19.3057
HSP20-16	MD07G1298000	1.00003	1.00003	1026.44	46.798	85.4438	39.1723	99.3284	15.4573	110.498	82.333
HSP20-17	MD08G1068000	1.00007	1.00007	2599.9	0.548669	104.546	0.61927	0.0055	1.57281	0.439355	1.47238
HSP20-18	MD08G1068200	1.00951	1.00951	1764.37	4.56013	49.591	1.57596	46.7236	1.93756	162.949	2.09593
HSP20-19	MD08G1068300	1.00064	1.00064	2305.42	5.9532	99.2123	1.28344	113.788	1.489	1.78102	1.47907
HSP20-22	MD08G1068800	1.00945	1.00945	372.45	0.736623	20.9125	0.108197	30.6354	0.13674	0.118438	0.0956499
HSP20-23	MD08G1249100	1.00863	1.00863	3156.58	3.67247	133.465	0.417129	61.5647	0.237336	901.623	0.718383
HSP20-24	MD09G1271100	1.00036	1.00036	89.7833	3.6815	25.7565	0.296669	19.6941	0.233647	21.5209	0.334254
HSP20-25	MD10G1171200	1.00801	1.00801	658.895	11.4135	35.3115	2.43085	69.1174	0.562392	188.075	1.37607
HSP20-27	MD10G1319400	1.0069	1.0069	4.57036	0.528633	4.30302	0.26561	1.85807	0.665813	0.726343	0.852327
HSP20-28	MD11G1087100	1.00183	1.00183	301.468	3.32127	28.4542	1.02873	36.8924	0.659723	70.4412	0.481486
HSP20-29	MD11G1088300	1.00432	1.00432	1148.05	5.81167	85.9534	0.68772	155.953	2.81904	391.246	1.16243
HSP20-30	MD11G1089300	1.02066	1.02066	402.244	2.26836	43.1486	0.392247	56.7631	1.20983	159.699	0.616497
HSP20-31	MD13G1108500	1.00017	1.00017	205.116	4.77218	21.9722	1.63318	59.4625	2.66956	87.429	0.961983
HSP20-35	MD15G1053800	1.00085	1.00085	1395.63	2.88442	47.7111	0.609859	67.2481	0.710054	128.703	0.673509
HSP20-36	MD15G1443700	1.03049	1.03049	43182.3	35.1177	2212.3	4.20653	2475.75	2.56534	3482.28	5.59936
HSP20-37	MD16G1108600	1.03798	1.03798	2631.44	12.9916	375.764	2.10478	502.408	5.7181	823.098	5.99465
HSP20-38	MD17G1020300	1.0003	1.0003	1427.41	22.1138	129.106	3.56036	159.444	3.4338	420.738	7.93715
HSP20-39	MD17G1151000	1.0001	1.0001	248.569	4.19407	62.9111	2.17188	69.6232	4.12677	142.777	3.2031
HSP20-40	MD17G1209800	1.00292	1.00292	316.329	36.022	107.336	10.5336	146.708	5.62193	398.274	10.9536
